# Supplementary material for: The global cardiovascular magnetic resonance registry (GCMR) of the society for cardiovascular magnetic resonance (SCMR): its goals, rationale, data infrastructure, and current developments
Source: J Cardiovasc Magn Reson. 2017 Jan 20;19:23. doi: 10.1186/s12968-016-0321-7 (PMC5303267; doi:10.1186/s12968-016-0321-7)
Supplement: Additional file 2: Table S2. — List of Key GCMR Variables Grouped by Data Category. (XLSX 28 kb) [file 12968_2016_321_MOESM2_ESM.xlsx]

## Sheet: GCMR Variables
Patient Info	Cardiac History (y/n)	Associated Tests/Labs	MRI Scanning Protocol	CMR measurements (Group 1)	CMR measurements (Group 2)	Complications (y/n)	Patient Outcomes
Sex	Hx CABG	Serum Creatinine (local unit)	Scanner Field Strength*	LVEDV (ml)	Stress CMR	Complications requiring hospitalization	Years of Last Contact
Age (in years up to 89)	Hx Significant Angio Stenosis	eGFR (local unit)	Scanner Vendor*	LVESV (ml)	AHA 17 segments (perfusion, function, LGE)	Death	MACE - Unstable Angina (y/n)
Race*	Hx PCI	Hematocrit (if T1 performed)	Cine SSFP (y/n)	LV Mass (g)	Heart Rate (b/m) during CMR	Life threatening arrhythmia	MACE - Acute MI (y/n)
Ethnicity*	Hx Angina	Troponin (local unit)	Cine FGRE (y/n)	LV regional wall motion (y/n)	BP, systolic, during CMR (mmHg)	Anaphylaxis	MACE - CHF Hospitalization (y/n)
Height (in)	Hx MI	CK (local unit)	Tagging (y/n)	Rest perfusion defect (y/n)	BP, diastolic, during CMR (mmHg)	Renal failure requiring dialysis	MACE - Significant VT/VF (y/n)
Height (m)	Hx DM	CK-MB (local unit)	LGE (y/n)	Stress perfusion defect (y/n)	Peak Stress Heart rate (b/m)	Nausea, headache, urticarial reactions after contrast	MACE - Heart Transplant (y/n)
Body weight (lb)	Hx HTN	Echo (y/n)	FSE/TSE (y/n)	LGE LV (y/n)	Peak Stress Systolic BP (mmHg)	Possible/probable allergic reaction	MACE - CVA (y/n)
Body weight (kg)	Hx CHF	Nuclear (y/n)	Phase contrast (y/n)	Non-infarct LGE (y/n)	Peak Stress Diastolic BP (mmHg)	Symptoms that do not threaten safety	MACE - Death (y/n)
In-patient (y/n)	Hx HyperChol	Cardiac CT (y/n)	Stress perfusion (y/n)	LVEF (estimated %)	Anti Anginal need (y/n)	Panic attack or claustrophobia	MACE - CV death (y/n)
Reason for admission: Acute MI (y/n)	FHx Premature CAD	Cardiac CMR (y/n)	Rest Perfusion (y/n)	LVEDD (mm)		Local infiltration of contrast	MACE - sudden cardiac death (y/n)
Reason for admission: Arrhythmia (y/n)	Hx Any Smoking	XCA (y/n)	T1 mapping (y/n)	LVESD (mm)	Heart Valves	Urticarial allergic reaction to agents	Years of last known alive
Reason for admission: CHF (y/n)	Current Smoking Status		T2 mapping (y/n)	AS wall thickness (mm)	Aortic stenosis (y/n)	Vasovagal symptoms	PCI after MRI (y/n)
Reason for admission: Non-Cardiac (y/n)	Hx PVD		T2* mapping (y/n)	PL wall thickness (mm)	AS Grade*		CABG after MRI (y/n)
Reason for CMR (text)	Hx End Stage Renal Ds		Coronary MRA (y/n)	T2* value (msec)	Aortic Regurg (y/n)	Diagnostic/Therapeutic Decision due to CMR (y/n)	ICD Implantation (y/n)
CMR Indication by 2-level AUC	Hx Pulm Ds			Heart Rate during CMR (b/m)	AR Grade*	Suspected diagnosis confirmed	Pacer Implantation (y/n)
Diagnosis (pre-CMR)*	Hx Glaucoma			Diagnosis (post-CMR)*	Mitral stenosis (y/n)	Suspected diagnosis excluded	LVAD Implantation (y/n)
Technical quality*	Hx Sickle Cell Anemia			BP, systolic, during CMR (mmHg)	MS Grade*	Suspected diagnosis confirmed and additional info
Underlying Rhythm*				BP, diastolic, during CMR (mmHg)	Mitral Regurg (y/n)	Suspected diagnosis excluded and additional info
Gating Method*				Peak Stress Heart rate (b/m)	MR Grade*	Completely new diagnosis
				Peak Stress Systolic BP (mmHg)	Tricuspid stenosis (y/n)	Procedures avoided/triggered by CMR - Any
Presenting sign/symptom	Medications (y/n)		Contrast and Drug Protocols	Peak Stress Diastolic BP (mmHg)	TS Grade*	Procedures avoided/triggered by CMR - SPECT
Abnormal ECG (y/n)	Beta Blockers		Contrast I - type*	LV Mass By LGE (g)	Tricuspid Regurg (y/n)	Procedures avoided/triggered by CMR - PET
Arrhythmia (y/n)	Digoxin		Contrast I - Total volume injected	LGE mass (g)	TR Grade*	Procedures avoided/triggered by CMR - CCTA
Chest pain (y/n)	Calcium Channel Blocker		Contrast I - volume for stress perfusion	RVEDV (ml)		Procedures avoided/triggered by CMR - XCA
Dyspnea (y/n)	Ace Inhibitors		Contrast I - volume for rest perfusion	RVESV (ml)	CMR measurements (Group 3)	Procedures avoided/triggered by CMR - PCI
Edema (y/n)	Angiotensin Receptor Blocker		Contrast I - volume for other technique	RV Size*	T1 Mapping	Procedures avoided/triggered by CMR - CABG
Orthopnea (y/n)	Aldosterone Receptor Blocker		Oral sedation drug type	RV global fn*	Segmental and Blood T1	Procedures avoided/triggered by CMR - valve surgery
Palpitations (y/n)	Neprilysin Inhibitor/ARB		Oral sedation drug dosage	RV regional fn (y/n)	Hematocrit at CMR (%)	Change in medication
PND (y/n)	Nitroglycerin		Intravenous sedation drug type	RVEF (estimate %)		Immediate hospital admission
Syncope/Presyncope (y/n)	Statins		Intravenous sedation drug dosage	LGE RV (y/n)	Pericardium	Early hospital discharge
CVA/TIA (y/n)	Non-Statins anti-Lipid Agents		Adenosine protocol (Stress CMR only)	LA Size*	Max pericardial thickness (mm)
Asymptomatic (y/n)	Diuretics		Dobutamine protocol (Stress CMR only)	LA Dimension (Ant/Post) (mm)	Pattern thickened pericardium*
Other (y/n)	Aspirin		Dipyridamole protocol (Stress CMR only)	RA Size*	Pericardial Effusion (y/n)
Other symptom(s) description	Other Anti-platelet		Regadenoson protocol (Stress CMR only)	RA Dimension (4 cham) (mm)
NYHA HF Class	Anti-coagulation			Aortic Root Dimension (mm)	Thoracic Aorta
	Anti-Arrythmics			Pulmonary Artery Dimension (mm)	Aortic Root (mm)
	Insulin				Ascending Aorta (mm)
	Hypoglycemic Agent				Descending Aorta (mm)
	Other medication
* Asterisk indicates a droplist is available for data entry
Variables are grouped under the GREEN headings and subheadings. Red color indicates REQUIRED variables, whereas others are RECOMMENDED variables. Additional variables may be needed for future research protocols.
